# Supplementary material for: Spatial Distribution Profiles and Human-Health Risks of Heavy Metals in Surrounding Area Surface Soils of a Petrochemical Complex
Source: Int J Environ Res Public Health. 2022 Dec 16;19(24):16930. doi: 10.3390/ijerph192416930 (PMC9778647; doi:10.3390/ijerph192416930)
Supplement: Supplementary file 1 [file ijerph-19-16930-s001.zip]

Archive with 1 entries (1 files):
- ijerph-2060538-supplementary.pdf
